# Supplementary material for: Significant Association of Estrogen Receptor Binding Site Variation with Bipolar Disorder in Females
Source: PLoS One. 2012 Feb 28;7(2):e32304. doi: 10.1371/journal.pone.0032304 (PMC3289647; doi:10.1371/journal.pone.0032304)
Supplement: Table S1 — Association results for the female bipolar disorder material. (XLS) [file pone.0032304.s001.xls]

## Sheet: BP female
Table S1: Association results for the female bipolar disorder material.
rs-number	chr1	position (bp)2	minor allele	major allele	MAF (cases)3	MAF (controls)4	p-value	OR5	L956	U957
rs6023059	20	36171185	C	T	0.4251	0.5204	2.509e-05	0.6813	0.57	0.8144
rs867286	2	45835534	A	G	0.2922	0.3722	0.0001777	0.6963	0.5761	0.8416
rs11168359	12	46702290	T	C	0.1602	0.1092	0.001133	1.556	1.195	2.026
rs2056480	7	1920827	A	G	0.3624	0.4194	0.01077	0.787	0.6559	0.9442
rs10768122	11	35237428	C	T	0.4261	0.3704	0.01259	1.262	1.052	1.513
rs444242	8	23707647	T	G	0.384	0.4316	0.03422	0.8208	0.6851	0.9834
rs6091723	20	51711665	A	G	0.3943	0.348	0.03517	1.22	1.015	1.466
rs12420058	11	68438569	C	A	0.2552	0.2166	0.04799	1.239	1.004	1.528
rs212544	1	21479370	T	C	0.08891	0.06445	0.04829	1.417	1.008	1.991
rs2823145	21	15504963	G	T	0.4567	0.5021	0.04917	0.8335	0.6965	0.9975
rs6022537	20	36099124	C	T	0.1366	0.1684	0.05135	0.7811	0.6096	1.001
rs2646355	4	55396898	C	T	0.4312	0.4745	0.05639	0.8396	0.7025	1.004
rs7216716	17	62894317	T	C	0.1359	0.1674	0.05711	0.7824	0.6095	1.004
rs12543293	8	88744669	T	C	0.2238	0.2612	0.05744	0.8155	0.6628	1.003
rs2587871	16	54970027	T	C	0.4281	0.3857	0.05907	1.192	0.9952	1.428
rs6430628	2	136810048	C	T	0.1584	0.1286	0.06137	1.276	0.9896	1.645
rs10508364	10	8808518	G	A	0.2136	0.1816	0.0784	1.223	0.9786	1.53
rs8014434	14	95602064	C	T	0.2207	0.2551	0.0796	0.8271	0.6713	1.019
rs7712260	5	90551280	G	C	0.077	0.05714	0.0858	1.377	0.9622	1.969
rs7299135	12	46700211	A	G	0.3755	0.4148	0.08992	0.8486	0.7053	1.021
rs6099360	20	54945309	C	T	0.4302	0.4684	0.09257	0.8569	0.7169	1.024
rs7111951	11	19973135	T	C	0.1173	0.1439	0.09299	0.7906	0.6068	1.03
rs1413683	10	8804953	G	C	0.2243	0.1933	0.09479	1.207	0.9697	1.502
rs16945848	15	60913837	A	G	0.09794	0.1224	0.09615	0.7781	0.5851	1.035
rs351293	5	154428597	T	C	0.4381	0.4008	0.09846	1.166	0.9736	1.396
rs10895098	11	100712411	T	C	0.2218	0.1918	0.1055	1.2	0.964	1.495
rs10895097	11	100711952	G	A	0.2495	0.2184	0.109	1.19	0.9647	1.468
rs6685891	1	175769969	A	C	0.4158	0.452	0.1103	0.8628	0.7214	1.032
rs3212528	5	52388971	T	C	0.1109	0.08878	0.1129	1.28	0.9508	1.723
rs371394	5	33595785	C	G	0.1704	0.199	0.1154	0.8271	0.6577	1.04
rs1641107	16	8680078	T	C	0.3531	0.3878	0.1173	0.8614	0.7149	1.038
rs7548516	1	149246905	C	T	0.2274	0.2591	0.1189	0.8413	0.6813	1.039
rs4968661	17	59150038	A	G	0.4175	0.3825	0.1238	1.157	0.9639	1.39
rs1333689	10	116380465	T	C	0.09647	0.1186	0.1242	0.7934	0.5945	1.059
rs16942741	15	87482020	C	T	0.1879	0.2163	0.1282	0.8381	0.6717	1.046
rs7608401	2	238125410	A	G	0.1646	0.1389	0.1285	1.222	0.9524	1.567
rs827945	20	46220900	C	T	0.5031	0.4681	0.134	1.15	0.9627	1.375
rs477026	11	30424400	A	G	0.07305	0.05612	0.1407	1.325	0.9211	1.907
rs2823131	21	15489599	A	G	0.3049	0.3357	0.1462	0.8681	0.7177	1.05
rs709487	3	109183738	A	T	0.4918	0.4582	0.1471	1.144	0.9581	1.367
rs10804226	2	214951988	T	C	0.3429	0.3112	0.148	1.155	0.9559	1.396
rs2074948	22	28237850	T	G	0.2556	0.2276	0.1537	1.166	0.9475	1.435
rs2887146	3	195358515	C	T	0.08243	0.06435	0.1554	1.306	0.9207	1.853
rs2797178	1	116159496	C	A	0.4138	0.4459	0.1567	0.877	0.7331	1.049
rs889310	5	56000924	C	T	0.4589	0.4265	0.158	1.14	0.9538	1.363
rs827949	20	46220623	C	T	0.4743	0.4416	0.1586	1.141	0.9544	1.364
rs9910688	17	69058311	A	G	0.1297	0.1084	0.1609	1.226	0.9304	1.615
rs6721609	2	216866986	T	C	0.1039	0.08469	0.1631	1.253	0.9238	1.7
rs4673821	2	214952060	T	C	0.4635	0.4949	0.1723	0.882	0.7378	1.054
rs7021194	9	2459764	C	G	0.1766	0.1531	0.1797	1.187	0.934	1.508
rs1075420	5	56000812	A	G	0.2495	0.2235	0.1833	1.155	0.9373	1.424
rs636734	2	72464040	T	C	0.09959	0.1184	0.1917	0.8238	0.6192	1.096
rs6060756	20	34071893	A	G	0.1684	0.1912	0.2106	0.8568	0.678	1.083
rs1011454	5	102396154	G	A	0.2901	0.3163	0.2184	0.8833	0.7281	1.072
rs7112354	11	19973194	A	G	0.1191	0.101	0.2191	1.203	0.9055	1.599
rs827941	20	46225643	A	G	0.2567	0.2816	0.2211	0.8808	0.721	1.076
rs10952322	7	151178940	A	G	0.1663	0.1459	0.2363	1.168	0.9142	1.492
rs7039076	9	70305811	C	T	0.4794	0.5061	0.2393	0.8985	0.7523	1.073
rs7762928	6	149441301	C	G	0.3953	0.3694	0.2447	1.116	0.9297	1.339
rs351292	5	154428456	G	T	0.2767	0.2541	0.2595	1.123	0.9185	1.374
rs274567	5	131742308	T	C	0.3573	0.3827	0.2608	0.8969	0.7463	1.078
rs1805794	8	91059655	G	C	0.3289	0.3051	0.2633	1.116	0.9221	1.351
rs11591672	10	91707928	T	C	0.3056	0.3296	0.2636	0.895	0.7396	1.083
rs7999417	13	22451518	T	C	0.4136	0.3888	0.268	1.109	0.9251	1.329
rs8128036	21	35022791	A	T	0.4132	0.4384	0.2709	0.9021	0.7536	1.08
rs11650471	17	57059717	T	C	0.2659	0.2439	0.2758	1.123	0.9162	1.377
rs1860529	2	42416790	G	A	0.4435	0.4684	0.2759	0.9047	0.7571	1.081
rs8059305	16	66594167	C	A	0.1402	0.1237	0.285	1.155	0.888	1.502
rs17154942	5	102380617	C	T	0.2772	0.2996	0.2941	0.8966	0.7371	1.091
rs2016337	11	78449282	A	G	0.4774	0.4531	0.2969	1.103	0.9232	1.318
rs10517198	4	47400335	T	C	0.1294	0.1133	0.2987	1.163	0.8861	1.527
rs6916360	6	154532716	C	G	0.0567	0.0462	0.3061	1.241	0.8282	1.859
rs16954254	15	68276854	C	A	0.3193	0.3408	0.3129	0.9073	0.7513	1.096
rs12830815	12	52483533	T	C	0.4949	0.4714	0.3193	1.098	0.9198	1.312
rs2608038	8	129222414	C	T	0.1109	0.1255	0.3272	0.8689	0.6599	1.144
rs4757881	11	20010143	G	A	0.1718	0.1551	0.3278	1.13	0.8888	1.437
rs1805799	8	91065147	C	T	0.3265	0.3057	0.3306	1.101	0.9095	1.332
rs17588404	15	94227043	C	T	0.4219	0.3998	0.3313	1.096	0.9137	1.314
rs4693941	4	89375923	A	T	0.4684	0.4464	0.3362	1.093	0.9128	1.308
rs9382944	6	14331082	G	A	0.1245	0.1102	0.3605	1.148	0.871	1.513
rs7965805	12	96451194	G	A	0.1101	0.1235	0.3607	0.8782	0.6659	1.158
rs4760609	12	46702024	A	C	0.2397	0.2219	0.3611	1.106	0.8955	1.365
rs644770	1	88519854	C	G	0.3223	0.3418	0.3612	0.9157	0.7583	1.106
rs868107	7	47481782	G	T	0.08866	0.07669	0.3656	1.171	0.8478	1.618
rs1182389	7	156731564	T	C	0.3747	0.3551	0.3723	1.088	0.9053	1.309
rs17396153	8	102548378	A	T	0.1694	0.1857	0.3746	0.8943	0.7089	1.128
rs7220688	17	57155569	C	G	0.2628	0.2449	0.377	1.099	0.8966	1.348
rs2204988	14	21811946	A	G	0.2169	0.2336	0.3855	0.9089	0.7346	1.125
rs10743001	11	1774545	T	G	0.4856	0.4653	0.3894	1.085	0.9084	1.296
rs3757163	6	136916144	G	A	0.1496	0.1355	0.3974	1.122	0.8691	1.449
rs32489	5	55634181	C	T	0.2844	0.302	0.3986	0.9184	0.7558	1.116
rs2067833	6	53438315	G	A	0.3922	0.3735	0.4024	1.083	0.9019	1.299
rs7845203	8	8182850	A	G	0.4074	0.3888	0.4056	1.081	0.9017	1.296
rs6870707	5	172895420	A	G	0.2771	0.2603	0.4119	1.089	0.8907	1.332
rs17396773	2	33126715	A	C	0.07187	0.06224	0.4164	1.167	0.8177	1.664
rs16880195	6	18196584	G	A	0.08214	0.09286	0.4239	0.8742	0.6384	1.197
rs4876621	8	116948684	A	C	0.05339	0.06224	0.4385	0.8497	0.5805	1.244
rs210946	6	135574977	G	T	0.4908	0.4724	0.4415	1.076	0.9011	1.285
rs1513167	3	118487491	C	T	0.4959	0.4776	0.4416	1.076	0.9012	1.285
rs7047840	9	109934110	C	T	0.2187	0.2337	0.4491	0.9179	0.7425	1.135
rs4580515	3	114737833	T	C	0.08522	0.07551	0.4544	1.141	0.8226	1.581
rs10952362	7	151893731	C	T	0.1694	0.1568	0.4624	1.097	0.8626	1.395
rs11846404	14	103225861	G	C	0.3419	0.3265	0.4724	1.071	0.8878	1.293
rs3814731	11	70870250	A	G	0.04927	0.05705	0.4771	0.8564	0.5741	1.278
rs2964942	7	47473614	G	C	0.2813	0.2663	0.4776	1.078	0.8838	1.316
rs16998132	20	51541073	C	T	0.06571	0.07464	0.4787	0.8719	0.6156	1.235
rs12931084	16	73645940	C	T	0.06857	0.07724	0.482	0.8794	0.6222	1.243
rs11593940	10	8204605	A	G	0.1157	0.1268	0.4866	0.901	0.6857	1.184
rs2241031	3	37065278	T	C	0.4646	0.4482	0.4895	1.068	0.8916	1.28
rs1203785	4	2396440	A	G	0.1478	0.1592	0.4908	0.9164	0.7164	1.172
rs2655216	3	13493188	G	A	0.4194	0.4356	0.4919	0.9361	0.7822	1.12
rs1078272	21	42669982	T	A	0.4559	0.4398	0.495	1.067	0.8928	1.275
rs6517590	21	40618105	A	G	0.4702	0.4857	0.4971	0.9399	0.7869	1.123
rs3820060	1	167751176	G	T	0.344	0.3296	0.5026	1.067	0.8839	1.287
rs12947510	17	59758074	G	A	0.1119	0.102	0.5103	1.109	0.8321	1.478
rs914494	9	2459939	C	T	0.2844	0.2704	0.5113	1.072	0.8796	1.307
rs12694546	2	221384927	G	A	0.2166	0.229	0.5145	0.9309	0.7521	1.152
rs17028882	3	32128395	A	T	0.1074	0.1173	0.5179	0.9059	0.6833	1.201
rs7901847	10	8204221	A	G	0.4107	0.3959	0.5187	1.063	0.8874	1.274
rs12685393	9	108128840	G	C	0.2263	0.2388	0.5208	0.9327	0.7559	1.151
rs2053480	8	98348127	A	T	0.06173	0.06939	0.5228	0.8824	0.6162	1.264
rs9355112	6	169082073	A	G	0.2033	0.1918	0.5324	1.075	0.8602	1.343
rs922510	15	31148934	T	C	0.3614	0.348	0.5391	1.06	0.881	1.276
rs2344922	16	76642909	C	G	0.3683	0.3541	0.5402	1.064	0.8842	1.279
rs10008749	4	40060307	C	G	0.366	0.3796	0.5429	0.9434	0.7852	1.134
rs11625422	14	94595367	T	C	0.2218	0.2096	0.545	1.075	0.866	1.333
rs4815295	20	24578360	A	G	0.2901	0.3027	0.5521	0.9417	0.7753	1.144
rs7845914	8	122514868	A	G	0.1849	0.1745	0.5551	1.073	0.851	1.353
rs1603931	4	133666863	G	A	0.4517	0.4653	0.5553	0.9468	0.7925	1.131
rs2386644	10	5742226	T	C	0.4836	0.4969	0.5565	0.9479	0.7938	1.132
rs2426669	20	54743531	T	A	0.3255	0.3122	0.5602	1.063	0.8786	1.286
rs6063219	20	46220921	C	A	0.2402	0.2515	0.5633	0.9407	0.7654	1.156
rs9904292	17	57232766	C	T	0.2659	0.2541	0.5706	1.063	0.8688	1.302
rs4719480	7	16801076	C	A	0.1591	0.149	0.5728	1.081	0.8455	1.382
rs2040525	7	88496056	C	G	0.1969	0.2076	0.573	0.9361	0.7503	1.168
rs11079336	17	53328720	T	G	0.2739	0.286	0.5763	0.9415	0.7714	1.149
rs4980206	10	125471853	G	A	0.2726	0.2847	0.5787	0.9418	0.7726	1.148
rs10829295	10	27957130	T	C	0.08985	0.09771	0.583	0.9116	0.6699	1.241
rs1710288	10	127731276	G	C	0.4394	0.4265	0.5838	1.054	0.8812	1.261
rs1697139	5	66547291	A	G	0.4517	0.4643	0.5861	0.9507	0.7957	1.136
rs6006179	22	28236701	A	G	0.462	0.4745	0.5867	0.9511	0.7962	1.136
rs2150720	9	2459742	T	C	0.3121	0.3	0.5892	1.059	0.8734	1.283
rs17517341	12	57208972	A	C	0.3152	0.3031	0.5903	1.058	0.8736	1.282
rs7721781	5	66568676	C	T	0.09834	0.106	0.6001	0.9202	0.6857	1.235
rs2762932	20	52201798	C	T	0.1427	0.151	0.6098	0.9358	0.7284	1.202
rs10482869	21	15494308	A	G	0.08111	0.07449	0.6128	1.097	0.7874	1.527
rs16844299	1	233175982	G	A	0.2248	0.2146	0.6204	1.061	0.8554	1.317
rs7070647	10	30141225	A	C	0.1677	0.1585	0.6239	1.07	0.8413	1.36
rs4955878	3	55780487	T	C	0.1622	0.1704	0.6276	0.9426	0.7428	1.196
rs9839229	3	189483319	T	C	0.3563	0.3673	0.6378	0.9531	0.7925	1.146
rs4823046	22	28265773	G	A	0.1366	0.1286	0.6406	1.072	0.8251	1.392
rs6743733	2	180219874	C	T	0.2248	0.2331	0.6669	0.9542	0.7725	1.179
rs2823144	21	15504804	C	G	0.346	0.3561	0.6697	0.9565	0.7943	1.152
rs343992	3	158012864	T	C	0.1201	0.1135	0.6708	1.065	0.8067	1.407
rs6931675	6	149426861	C	T	0.3735	0.364	0.6729	1.041	0.8664	1.252
rs356143	9	96585635	C	T	0.1265	0.1194	0.6793	1.069	0.8155	1.4
rs7306790	12	51650281	C	T	0.4412	0.4315	0.681	1.04	0.8698	1.244
rs10987379	9	128444825	C	T	0.08805	0.09381	0.6921	0.9326	0.6833	1.273
rs1434654	5	136505991	A	G	0.09856	0.09286	0.7008	1.068	0.7901	1.444
rs16856054	3	172457243	G	A	0.06263	0.05816	0.7047	1.082	0.7455	1.57
rs2239815	22	27522670	C	T	0.3107	0.3027	0.731	1.039	0.8567	1.259
rs13157304	5	66547908	C	G	0.2212	0.2147	0.7423	1.039	0.8377	1.288
rs6435822	2	214951740	A	T	0.1372	0.1432	0.7429	0.9519	0.7359	1.231
rs1369528	2	142358098	C	T	0.4524	0.4603	0.7444	0.9686	0.8069	1.163
rs1436228	6	83333906	C	T	0.3901	0.3827	0.7451	1.032	0.8603	1.238
rs4954059	2	133979095	A	G	0.3918	0.3994	0.7455	0.9686	0.8076	1.162
rs3852286	7	140319903	C	G	0.2259	0.2327	0.7468	0.9624	0.7793	1.188
rs900347	1	144438084	T	C	0.4168	0.4092	0.7478	1.032	0.862	1.236
rs11238891	10	43990998	A	C	0.09053	0.08571	0.7496	1.062	0.7764	1.452
rs2250580	10	104495677	G	C	0.2505	0.2574	0.7518	0.9646	0.7845	1.186
rs11652270	17	52789872	A	G	0.1567	0.1626	0.7568	0.9573	0.7509	1.221
rs16864578	2	177419686	T	C	0.05682	0.05317	0.7658	1.073	0.7263	1.584
rs7075880	10	95184928	C	T	0.1848	0.1796	0.7698	1.036	0.823	1.303
rs2277509	14	90819348	G	T	0.3101	0.3163	0.77	0.9713	0.8022	1.176
rs7614199	3	189483533	A	T	0.3399	0.3466	0.7746	0.9705	0.8048	1.17
rs4527365	3	189484074	T	C	0.3519	0.3449	0.7756	1.031	0.8559	1.242
rs7153145	14	90812411	G	A	0.115	0.1196	0.7786	0.9562	0.7257	1.26
rs2682323	12	51649282	A	C	0.4	0.3929	0.7812	1.03	0.8593	1.235
rs13014394	2	216555810	A	G	0.2191	0.2133	0.7834	1.035	0.8345	1.284
rs6427195	1	167747800	T	A	0.06366	0.06735	0.7841	0.9415	0.6578	1.347
rs9882445	3	61588747	C	T	0.4579	0.4642	0.7854	0.9749	0.816	1.165
rs2834612	21	35028755	C	T	0.2546	0.2602	0.796	0.9712	0.7929	1.19
rs3768605	1	181445252	C	T	0.1694	0.1653	0.808	1.03	0.8114	1.308
rs7091625	10	95184701	T	C	0.1838	0.1796	0.8147	1.029	0.8172	1.295
rs729663	20	46737713	C	T	0.4554	0.4501	0.8191	1.022	0.8538	1.222
rs9536486	13	32600869	A	T	0.2074	0.2122	0.8242	0.9712	0.7811	1.207
rs3863097	3	170309716	G	A	0.114	0.1102	0.8298	1.038	0.784	1.376
rs10766361	11	16934867	T	C	0.4103	0.4053	0.8535	1.021	0.8517	1.223
rs7225914	17	73919964	A	G	0.166	0.1699	0.8537	0.9726	0.7643	1.238
rs590884	6	161298182	C	T	0.4025	0.4071	0.8538	0.9808	0.8187	1.175
rs4776644	15	61976270	G	A	0.4897	0.4939	0.8564	0.9835	0.8235	1.174
rs11732564	4	40060233	A	G	0.266	0.2699	0.878	0.98	0.8019	1.198
rs11711695	3	162540287	G	A	0.3162	0.3125	0.883	1.017	0.8392	1.233
rs1710287	10	127731180	A	G	0.421	0.4175	0.89	1.014	0.8466	1.215
rs17568485	14	71339400	T	C	0.4076	0.4112	0.8903	0.9851	0.8226	1.18
rs12068421	1	160396170	T	C	0.1324	0.1347	0.8944	0.9807	0.7557	1.273
rs7302323	12	61862861	T	A	0.1458	0.148	0.8985	0.9828	0.765	1.263
rs4871389	8	124650394	C	T	0.1725	0.1704	0.9046	1.015	0.802	1.284
rs10236615	7	101402325	C	G	0.179	0.1816	0.9063	0.9824	0.78	1.237
rs744418	5	56000598	G	A	0.2015	0.1994	0.9086	1.013	0.8088	1.27
rs6005907	22	27557971	T	C	0.05339	0.05204	0.9196	1.027	0.6908	1.528
rs2147265	9	113815244	T	C	0.3075	0.3049	0.9208	1.013	0.8334	1.231
rs4362470	18	41627762	C	T	0.3755	0.3786	0.9254	0.9869	0.8215	1.186
rs398588	5	55689928	G	C	0.3953	0.3929	0.9263	1.01	0.8425	1.211
rs351294	5	154428932	A	G	0.07803	0.07653	0.9326	1.021	0.7327	1.423
rs2804889	10	33681870	T	C	0.1016	0.1035	0.9405	0.9802	0.7315	1.313
rs1886308	20	52183110	C	A	0.1341	0.1324	0.9459	1.015	0.7776	1.325
rs11907750	20	46890421	C	G	0.1827	0.1843	0.9531	0.9894	0.7854	1.246
rs12670165	7	29106738	T	C	0.1971	0.1984	0.9547	0.9922	0.7941	1.24
rs1555439	20	52242703	A	C	0.2125	0.2112	0.9559	1.008	0.8112	1.252
rs12023402	1	160518972	G	C	0.2248	0.2265	0.9569	0.9904	0.8011	1.224
rs17344479	5	142955142	A	G	0.2526	0.251	0.9585	1.008	0.8219	1.237
rs913670	20	48339923	A	G	0.3378	0.339	0.9614	0.9949	0.8229	1.203
rs1007690	11	125779213	C	T	0.3944	0.3928	0.9629	1.007	0.839	1.208
rs11917336	3	172452824	T	G	0.4781	0.4763	0.9637	1.007	0.8426	1.204
rs11699805	20	46141073	G	A	0.4517	0.4531	0.9638	0.9947	0.8324	1.189
rs6918485	6	15145231	A	G	0.46	0.4611	0.9638	0.9952	0.833	1.189
rs4752759	11	1774671	A	G	0.2331	0.2327	1	1.002	0.8126	1.236
rs11624333	14	68049588	G	A	0.2772	0.2765	1	1.003	0.823	1.223
rs12890124	14	67851367	C	A	0.357	0.3561	1	1.004	0.8341	1.208
rs177863	14	37189601	T	G	0.333	0.332	1	1.005	0.8319	1.213
rs12069336	1	160395958	C	T	0.153	0.152	1	1.007	0.7871	1.289
rs12062396	1	15417145	T	C	0.1786	0.1786	1	1	0.7937	1.261
rs12494994	3	101305226	T	C	0.1725	0.1724	1	1	0.791	1.265
rs12551010	9	113814412	T	C	0.05441	0.05408	1	1.007	0.6804	1.489
1chromosome
2base pair
3minor allele frequency in cases
4minor allele frequency in controls
5estimated odds ratio for the minor allele
6lower bound of 95% confidence interval for odds ratio
7upper bound of 95% confidence interval for odds ratio
